# Supplementary material for: Two novel species and two new records of Distoseptispora from freshwater habitats in China and Thailand
Source: MycoKeys. 2021 Nov 8;84:79–101. doi: 10.3897/mycokeys.84.71905 (PMC8592981; doi:10.3897/mycokeys.84.71905)
Supplement: XML Treatment for Distoseptispora lancangjiangensis [file mycokeys.84.71905-treatment2.xml]

<!DOCTYPE tp:taxon-treatment
  PUBLIC "-//TaxonX//DTD Taxonomic Treatment Publishing DTD v0 20100105//EN" "tax-treatment-NSO.dtd">
<tp:taxon-treatment xmlns:tp="http://www.plazi.org/taxpub"><tp:treatment-meta><kwd-group><label>Taxon classification</label><kwd>
                <named-content content-type="kingdom">Fungi</named-content>
              </kwd><kwd>
                <named-content content-type="order">Distoseptisporales</named-content>
              </kwd><kwd>
                <named-content content-type="family">Distoseptisporaceae</named-content>
              </kwd></kwd-group><mixed-citation publication-type="journal"><person-group><name><surname>Shen</surname><given-names>Hong-Wei</given-names></name><name><surname>Bao</surname><given-names>Dan-Feng</given-names></name><name><surname>Hyde</surname><given-names>Kevin D.</given-names></name><name><surname>Su</surname><given-names>Hong-Yan</given-names></name><name><surname>Bhat</surname><given-names>Darbhe J.</given-names></name><name><surname>Luo</surname><given-names>Zong-Long</given-names></name></person-group><article-title>Two novel species and two new records of <italic><tp:taxon-name><tp:taxon-name-part taxon-name-part-type="genus" reg="Distoseptispora">Distoseptispora</tp:taxon-name-part></tp:taxon-name></italic> from freshwater habitats in China and Thailand</article-title><source>MycoKeys</source><day>08</day><month>11</month><year>2021</year><volume>84</volume><fpage>79</fpage><lpage>101</lpage><pub-id pub-id-type="doi">10.3897/mycokeys.84.71905</pub-id></mixed-citation></tp:treatment-meta><tp:nomenclature><tp:taxon-name>
              <object-id xmlns:xlink="http://www.w3.org/1999/xlink" content-type="arpha" xlink:type="simple">BB47E43B-AC2E-525D-A336-5ED94C89D927</object-id>
              <tp:taxon-name-part taxon-name-part-type="genus" reg="Distoseptispora">Distoseptispora</tp:taxon-name-part>
              <tp:taxon-name-part taxon-name-part-type="species" reg="lancangjiangensis">lancangjiangensis</tp:taxon-name-part>
              <object-id xmlns:xlink="http://www.w3.org/1999/xlink" xlink:type="simple">Index Fungorum Number No: IF558555</object-id>
              <object-id xmlns:xlink="http://www.w3.org/1999/xlink" xlink:type="simple">Facesoffungi Number No: FoF09994</object-id>
            </tp:taxon-name><tp:taxon-authority>H.W. Shen, H.Y. Su, K.D. Hyde &amp; Z.L. Luo</tp:taxon-authority><tp:taxon-status xmlns:xlink="http://www.w3.org/1999/xlink" xlink:type="simple">sp. nov.</tp:taxon-status><xref ref-type="fig" rid="F3">Figure 3</xref></tp:nomenclature><tp:treatment-sec sec-type="etymology" id="SECID0EAMCI"><title>Etymology.</title><p>Referring to the collecting location, Lancangjiang River in China.</p></tp:treatment-sec><tp:treatment-sec sec-type="Holotype" id="SECID0EFMCI"><title>Holotype.</title><p><abbrev xmlns:xlink="http://www.w3.org/1999/xlink" xlink:title="Kunming Institute of Botany, Academia Sinica herbarium" id="ABBRID0ELMCI" xlink:type="simple">KUN-HKAS</abbrev> 112712</p></tp:treatment-sec><tp:treatment-sec sec-type="description" id="SECID0EPMCI"><title>Description.</title><p><italic>Saprobic</italic> on submerged wood in freshwater River. <bold>Sexual morph</bold>: Undetermined. <bold>Asexual morph</bold>: <italic>Colonies</italic> effuse, hairy, glistening, brown to dark. <italic>Mycelium</italic> partly immersed in the substratum, composed of hyaline to pale brown, septate, branched hyphae. <italic>Conidiophores</italic> 144–204 × 5–6 μm (x¯ = 175 × 6 μm, n = 20) macronematous, mononematous, solitary, inflate at the base, cylindrical, straight or slightly flexuous, 6–11-septate, dark brown, hyaline and rounded at apex. <italic>Conidiogenous cells</italic> 12–24 × 4–5 μm (x¯ = 18 × 5 μm, n = 20) integrated, terminal, monoblastic, cylindrical, brown. <italic>Conidia</italic> 64–84 × 9–10 μm (x¯ = 74 × 10 μm, n = 20), acrogenous, solitary, narrowly obclavate or obspathulate, tracted at base, tapering towards apex, 3–10-euseptate, brown to dark brown, thin-walled, becoming paler or hyaline towards apex, guttulate, with a darkened scar at base, smooth-walled.</p><fig id="F3" position="float" orientation="portrait"><object-id xmlns:xlink="http://www.w3.org/1999/xlink" content-type="doi" xlink:type="simple">10.3897/mycokeys.84.71905.figure3</object-id><object-id xmlns:xlink="http://www.w3.org/1999/xlink" content-type="arpha" xlink:type="simple">78071443-1ACD-54D0-AB81-3E94CFF66867</object-id><label>Figure 3.</label><caption><p><italic><tp:taxon-name><tp:taxon-name-part taxon-name-part-type="genus" reg="Distoseptispora">Distoseptispora</tp:taxon-name-part><tp:taxon-name-part taxon-name-part-type="species" reg="lancangjiangensis">lancangjiangensis</tp:taxon-name-part></tp:taxon-name></italic> (<abbrev xmlns:xlink="http://www.w3.org/1999/xlink" xlink:title="Kunming Institute of Botany, Academia Sinica herbarium" id="ABBRID0E5NCI" xlink:type="simple">KUN-HKAS</abbrev> 112712, <bold>holotype</bold>) <bold>A</bold> colonies on the substratum <bold>B</bold> conidiophore and conidium <bold>C-E</bold> conidiophores <bold>F, G</bold> conidiogenous cells <bold>H</bold> conidiogenous cell with conidium <bold>I-Q</bold> conidia <bold>R</bold> germinating conidium <bold>S, T</bold> culture on <abbrev xmlns:xlink="http://www.w3.org/1999/xlink" xlink:title="potato dextrose agar" id="ABBRID0EUOCI" xlink:type="simple">PDA</abbrev>. Scale bars: 50 μm (<bold>B-E</bold>); 20 μm (<bold>F-R</bold>).</p></caption><graphic xmlns:xlink="http://www.w3.org/1999/xlink" xlink:href="mycokeys-84-079-g003.jpg" position="float" orientation="portrait" xlink:type="simple" id="oo_607817.jpg"><uri content-type="original_file" xlink:type="simple">https://binary.pensoft.net/fig/607817</uri></graphic></fig></tp:treatment-sec><tp:treatment-sec sec-type="description" id="SECID0EBPCI"><title>Culture characteristics.</title><p>Conidia cultivated on <abbrev xmlns:xlink="http://www.w3.org/1999/xlink" xlink:title="potato dextrose agar" id="ABBRID0EHPCI" xlink:type="simple">PDA</abbrev> within 12h and germ tubes produced at the apex. Colonies on <abbrev xmlns:xlink="http://www.w3.org/1999/xlink" xlink:title="potato dextrose agar" id="ABBRID0ELPCI" xlink:type="simple">PDA</abbrev>, reaching 4.5 cm in 1 month at room temperature (25 °C). Mycelium loose, flocculent, smooth edges, convex middle, pale brown to dark brown on the surface of <abbrev xmlns:xlink="http://www.w3.org/1999/xlink" xlink:title="potato dextrose agar" id="ABBRID0EPPCI" xlink:type="simple">PDA</abbrev>. Smooth, black on the reverse.</p></tp:treatment-sec><tp:treatment-sec sec-type="material" id="SECID0ETPCI"><title>Material examined.</title><p>China, Yunnan Province, Dali City, Lancangjiang River, <named-content xmlns:xlink="http://www.w3.org/1999/xlink" content-type="dwc:verbatimCoordinates" xlink:type="simple"><named-content content-type="geo-json" specific-use="{&#34;type&#34;:&#34;Point&#34;,&#34;coordinates&#34;:[100.633056,22.610000]}" id="NCID0E3PCI" xlink:type="simple">22°36'36"N; 100°37'59"E</named-content></named-content>, on submerged decaying wood, 20 July 2017, Qishan Zhou and Qingxiong Ruan S–1864 (<abbrev xmlns:xlink="http://www.w3.org/1999/xlink" xlink:title="Kunming Institute of Botany, Academia Sinica herbarium" id="ABBRID0EBQCI" xlink:type="simple">KUN-HKAS</abbrev> 112712, <bold><italic>holotype</italic></bold>; <named-content xmlns:xlink="http://www.w3.org/1999/xlink" content-type="dwc:institutional_code" xlink:type="simple">MFLU</named-content> 21-0111, <bold><italic>isotype</italic></bold>), ex-type living culture (<abbrev xmlns:xlink="http://www.w3.org/1999/xlink" xlink:title="Dali University Culture Collection" id="ABBRID0EPQCI" xlink:type="simple">DLUCC</abbrev> 1864 = <named-content xmlns:xlink="http://www.w3.org/1999/xlink" content-type="dwc:institutional_code" xlink:type="simple">CGMCC</named-content> 3.20265).</p></tp:treatment-sec><tp:treatment-sec sec-type="notes" id="SECID0EXQCI"><title>Notes.</title><p>Phylogenetic analysis showed that <italic><tp:taxon-name><tp:taxon-name-part taxon-name-part-type="genus" reg="Distoseptispora">Distoseptispora</tp:taxon-name-part><tp:taxon-name-part taxon-name-part-type="species" reg="lancangjiangensis">lancangjiangensis</tp:taxon-name-part></tp:taxon-name></italic> clustered as a sister taxon to <italic><tp:taxon-name><tp:taxon-name-part taxon-name-part-type="genus" reg="Distoseptispora">D.</tp:taxon-name-part><tp:taxon-name-part taxon-name-part-type="species" reg="suoluoensis">suoluoensis</tp:taxon-name-part></tp:taxon-name></italic> with 97%<abbrev xmlns:xlink="http://www.w3.org/1999/xlink" xlink:title="Maximum likelihood" id="ABBRID0E6RCI" xlink:type="simple">ML</abbrev>/0.98PP support. <italic><tp:taxon-name><tp:taxon-name-part taxon-name-part-type="genus" reg="Distoseptispora">Distoseptispora</tp:taxon-name-part><tp:taxon-name-part taxon-name-part-type="species" reg="lancangjiangensis">lancangjiangensis</tp:taxon-name-part></tp:taxon-name></italic> is similar to <italic><tp:taxon-name><tp:taxon-name-part taxon-name-part-type="genus" reg="Distoseptispora">D.</tp:taxon-name-part><tp:taxon-name-part taxon-name-part-type="species" reg="suoluoensis">suoluoensis</tp:taxon-name-part></tp:taxon-name></italic> in having long conidiophores, monoblastic conidiogenous cells, and obclavate to rostrate, euseptate conidia. However, <italic><tp:taxon-name><tp:taxon-name-part taxon-name-part-type="genus" reg="Distoseptispora">D.</tp:taxon-name-part><tp:taxon-name-part taxon-name-part-type="species" reg="suoluoensis">suoluoensis</tp:taxon-name-part></tp:taxon-name></italic> has yellowish-brown or dark olivaceous, verrucose conidia, while in <italic><tp:taxon-name><tp:taxon-name-part taxon-name-part-type="genus" reg="Distoseptispora">D.</tp:taxon-name-part><tp:taxon-name-part taxon-name-part-type="species" reg="lancangjiangensis">lancangjiangensis</tp:taxon-name-part></tp:taxon-name></italic> conidia are brown to dark brown and smooth-walled. Moreover, <italic><tp:taxon-name><tp:taxon-name-part taxon-name-part-type="genus" reg="Distoseptispora">D.</tp:taxon-name-part><tp:taxon-name-part taxon-name-part-type="species" reg="lancangjiangensis">lancangjiangensis</tp:taxon-name-part></tp:taxon-name></italic> has smaller conidia than those of <italic><tp:taxon-name><tp:taxon-name-part taxon-name-part-type="genus" reg="Distoseptispora">D.</tp:taxon-name-part><tp:taxon-name-part taxon-name-part-type="species" reg="suoluoensis">suoluoensis</tp:taxon-name-part></tp:taxon-name></italic> (64–84 × 9–10 μm vs. 80–125 × 8–13 μm) (<xref ref-type="bibr" rid="B50">Yang et al. 2018</xref>). <italic><tp:taxon-name><tp:taxon-name-part taxon-name-part-type="genus" reg="Distoseptispora">Distoseptispora</tp:taxon-name-part><tp:taxon-name-part taxon-name-part-type="species" reg="lancangjiangensis">lancangjiangensis</tp:taxon-name-part></tp:taxon-name></italic> and <italic><tp:taxon-name><tp:taxon-name-part taxon-name-part-type="genus" reg="Distoseptispora">D.</tp:taxon-name-part><tp:taxon-name-part taxon-name-part-type="species" reg="bambusae">bambusae</tp:taxon-name-part></tp:taxon-name></italic> have similar conidial shapes, but <italic><tp:taxon-name><tp:taxon-name-part taxon-name-part-type="genus" reg="Distoseptispora">D.</tp:taxon-name-part><tp:taxon-name-part taxon-name-part-type="species" reg="lancangjiangensis">lancangjiangensis</tp:taxon-name-part></tp:taxon-name></italic> having longer conidia (64–84 × 9–10 μm vs. 45–74 × 5.5–10 μm) and longer conidiophores (144–204 × 5–6 μm vs. 40–96 × 4–5.5 μm). Furthermore, <italic><tp:taxon-name><tp:taxon-name-part taxon-name-part-type="genus" reg="Distoseptispora">D.</tp:taxon-name-part><tp:taxon-name-part taxon-name-part-type="species" reg="bambusae">bambusae</tp:taxon-name-part></tp:taxon-name></italic> has polyblastic or monoblastic conidiogenous cells and olivaceous or brown conidia, while <italic><tp:taxon-name><tp:taxon-name-part taxon-name-part-type="genus" reg="Distoseptispora">D.</tp:taxon-name-part><tp:taxon-name-part taxon-name-part-type="species" reg="lancangjiangensis">lancangjiangensis</tp:taxon-name-part></tp:taxon-name></italic> only has monoblastic conidiogenous cells and brown to dark brown conidia (<xref ref-type="bibr" rid="B42">Sun et al. 2020</xref>).</p></tp:treatment-sec><ref-list><ref id="B50"><mixed-citation xmlns:xlink="http://www.w3.org/1999/xlink" xlink:type="simple"><person-group><name name-style="western"><surname>Yang</surname><given-names>J</given-names></name><name name-style="western"><surname>Maharachchikumbura</surname><given-names>SSN</given-names></name><name name-style="western"><surname>Liu</surname><given-names>JK</given-names></name><name name-style="western"><surname>Hyde</surname><given-names>KD</given-names></name><name name-style="western"><surname>Gareth Jones</surname><given-names>EB</given-names></name><name name-style="western"><surname>Al-Sadi</surname><given-names>AM</given-names></name><name name-style="western"><surname>Liu</surname><given-names>ZY</given-names></name></person-group> (<year>2018</year>) <article-title><italic><tp:taxon-name><tp:taxon-name-part taxon-name-part-type="genus">Pseudostanjehughesia</tp:taxon-name-part><tp:taxon-name-part taxon-name-part-type="species">aquitropica</tp:taxon-name-part></tp:taxon-name></italic> gen. et sp. nov. and <italic><tp:taxon-name><tp:taxon-name-part taxon-name-part-type="genus">Sporidesmium</tp:taxon-name-part></tp:taxon-name></italic><italic>sensu lato</italic> species from freshwater habitats.</article-title><source>Mycological Progress</source><volume>17</volume>: <fpage>591</fpage>–<lpage>616</lpage>. <ext-link xlink:type="simple" ext-link-type="doi" xlink:href="10.1007/s11557-017-1339-4">https://doi.org/10.1007/s11557-017-1339-4</ext-link></mixed-citation></ref><ref id="B42"><mixed-citation xmlns:xlink="http://www.w3.org/1999/xlink" xlink:type="simple"><person-group><name name-style="western"><surname>Sun</surname><given-names>YR</given-names></name><name name-style="western"><surname>Goonasekara</surname><given-names>ID</given-names></name><name name-style="western"><surname>Thambugala</surname><given-names>KM</given-names></name><name name-style="western"><surname>Jayawardena</surname><given-names>RS</given-names></name><name name-style="western"><surname>Wang</surname><given-names>Y</given-names></name><name name-style="western"><surname>Hyde</surname><given-names>KD</given-names></name></person-group> (<year>2020</year>) <italic><tp:taxon-name><tp:taxon-name-part taxon-name-part-type="genus">Distoseptispora</tp:taxon-name-part><tp:taxon-name-part taxon-name-part-type="species">bambusae</tp:taxon-name-part></tp:taxon-name></italic> sp. nov. (<tp:taxon-name><tp:taxon-name-part taxon-name-part-type="family">Distoseptisporaceae</tp:taxon-name-part></tp:taxon-name>) on bamboo from China and Thailand. Biodiversity Data Journal 8: e53678. <ext-link xlink:type="simple" ext-link-type="doi" xlink:href="10.3897/BDJ.8.e53678.figure4">https://doi.org/10.3897/BDJ.8.e53678.figure4</ext-link></mixed-citation></ref></ref-list></tp:taxon-treatment>
