# Supplementary material for: Two novel species and two new records of Distoseptispora from freshwater habitats in China and Thailand
Source: MycoKeys. 2021 Nov 8;84:79–101. doi: 10.3897/mycokeys.84.71905 (PMC8592981; doi:10.3897/mycokeys.84.71905)
Supplement: XML Treatment for Distoseptispora clematidis [file mycokeys.84.71905-treatment3.xml]

<!DOCTYPE tp:taxon-treatment
  PUBLIC "-//TaxonX//DTD Taxonomic Treatment Publishing DTD v0 20100105//EN" "tax-treatment-NSO.dtd">
<tp:taxon-treatment xmlns:tp="http://www.plazi.org/taxpub"><tp:treatment-meta><kwd-group><label>Taxon classification</label><kwd>
                <named-content content-type="kingdom">Fungi</named-content>
              </kwd><kwd>
                <named-content content-type="order">Distoseptisporales</named-content>
              </kwd><kwd>
                <named-content content-type="family">Distoseptisporaceae</named-content>
              </kwd></kwd-group><mixed-citation publication-type="journal"><person-group><name><surname>Shen</surname><given-names>Hong-Wei</given-names></name><name><surname>Bao</surname><given-names>Dan-Feng</given-names></name><name><surname>Hyde</surname><given-names>Kevin D.</given-names></name><name><surname>Su</surname><given-names>Hong-Yan</given-names></name><name><surname>Bhat</surname><given-names>Darbhe J.</given-names></name><name><surname>Luo</surname><given-names>Zong-Long</given-names></name></person-group><article-title>Two novel species and two new records of <italic><tp:taxon-name><tp:taxon-name-part taxon-name-part-type="genus" reg="Distoseptispora">Distoseptispora</tp:taxon-name-part></tp:taxon-name></italic> from freshwater habitats in China and Thailand</article-title><source>MycoKeys</source><day>08</day><month>11</month><year>2021</year><volume>84</volume><fpage>79</fpage><lpage>101</lpage><pub-id pub-id-type="doi">10.3897/mycokeys.84.71905</pub-id></mixed-citation></tp:treatment-meta><tp:nomenclature><tp:taxon-name>
              <object-id xmlns:xlink="http://www.w3.org/1999/xlink" content-type="arpha" xlink:type="simple">AC7F9A70-BD17-5567-BC09-C62CA24F0F50</object-id>
              <tp:taxon-name-part taxon-name-part-type="genus" reg="Distoseptispora">Distoseptispora</tp:taxon-name-part>
              <tp:taxon-name-part taxon-name-part-type="species" reg="clematidis">clematidis</tp:taxon-name-part>
              <object-id xmlns:xlink="http://www.w3.org/1999/xlink" xlink:type="simple">Index Fungorum Number No: IF557301</object-id>
              <object-id xmlns:xlink="http://www.w3.org/1999/xlink" xlink:type="simple">Facesofungi Number No: FoF07261</object-id>
            </tp:taxon-name><tp:taxon-authority>Phukhams., M.V. de Bult &amp; K.D. Hyde, in Phukhamsakda et al., Fungal Diversity 102: 168 (2020)</tp:taxon-authority><xref ref-type="fig" rid="F4">Figure 4</xref></tp:nomenclature><tp:treatment-sec sec-type="description" id="SECID0E3ZCI"><title>Description.</title><p><italic>Saprobic</italic> on submerged wood in freshwater River. <bold>Sexual morph</bold>: Undetermined. <bold>Asexual morph</bold>: <italic>Colonies</italic> on the substratum superficial, effuse, scattered, hairy, dark brown. <italic>Mycelium</italic> partly immersed in substrate, composed of branched, smooth, septate, brown to dark brown hyphae. <italic>Conidiophores</italic> 30–41 × 5–6 μm (x¯ = 36 × 6 μm, n = 15), macronematous, mononematous, single or in a small group, straight or slightly flexuous, unbranched, septate, erect, 2–4-septate, cylindrical, smooth, dark brown to brown. <italic>Conidiogenous cells</italic> 7–9 × 5–6 μm (x¯ = 8 × 5 μm, n = 15), monoblastic, integrated, determinate, terminal, cylindrical, pale brown to brown. <italic>Conidia</italic> 83–220 × 12–14 μm (x¯ = 151 × 13 μm, n = 20), acrogenous, solitary, obclavate, cylindrical, elongated, straight or curved, truncate at base, rounded at apex, 16–41-distoseptate, slightly constricted at some septa, smooth, brown to greenish-brown, thick-walled.</p><fig id="F4" position="float" orientation="portrait"><object-id xmlns:xlink="http://www.w3.org/1999/xlink" content-type="doi" xlink:type="simple">10.3897/mycokeys.84.71905.figure4</object-id><object-id xmlns:xlink="http://www.w3.org/1999/xlink" content-type="arpha" xlink:type="simple">6AA0288D-CAD3-5B6A-8B85-C5AFB9A884B2</object-id><label>Figure 4.</label><caption><p><italic><tp:taxon-name><tp:taxon-name-part taxon-name-part-type="genus" reg="Distoseptispora">Distoseptispora</tp:taxon-name-part><tp:taxon-name-part taxon-name-part-type="species" reg="clematidis">clematidis</tp:taxon-name-part></tp:taxon-name></italic> (<abbrev xmlns:xlink="http://www.w3.org/1999/xlink" xlink:title="Kunming Institute of Botany, Academia Sinica herbarium" id="ABBRID0EL2CI" xlink:type="simple">KUN-HKAS</abbrev> 112708) <bold>A</bold> colonies on the substratum <bold>B-C</bold> conidiophores with conidia <bold>D</bold> conidiogenous cells <bold>E-H</bold> conidia <bold>I</bold> germinating conidium <bold>J</bold> culture on <abbrev xmlns:xlink="http://www.w3.org/1999/xlink" xlink:title="potato dextrose agar" id="ABBRID0E22CI" xlink:type="simple">PDA</abbrev> Scale bars: 30 μm (<bold>B, C, E-I</bold>); 20 μm (<bold>D</bold>).</p></caption><graphic xmlns:xlink="http://www.w3.org/1999/xlink" xlink:href="mycokeys-84-079-g004.jpg" position="float" orientation="portrait" xlink:type="simple" id="oo_607818.jpg"><uri content-type="original_file" xlink:type="simple">https://binary.pensoft.net/fig/607818</uri></graphic></fig></tp:treatment-sec><tp:treatment-sec sec-type="description" id="SECID0EI3CI"><title>Culture characters.</title><p>Conidia cultivated on <abbrev xmlns:xlink="http://www.w3.org/1999/xlink" xlink:title="potato dextrose agar" id="ABBRID0EO3CI" xlink:type="simple">PDA</abbrev> within 12h and germ tubes produced at the ends. Colonies on <abbrev xmlns:xlink="http://www.w3.org/1999/xlink" xlink:title="potato dextrose agar" id="ABBRID0ES3CI" xlink:type="simple">PDA</abbrev>, attaining 4 cm after 1 month at room temperature (25 °C), gray at first, later becoming dark gray, loose, flocculent, smooth edge, dark brown on the reverse.</p></tp:treatment-sec><tp:treatment-sec sec-type="material" id="SECID0EW3CI"><title>Material examined.</title><p>China, Yunnan Province, Kunming City, Yiliang County, Nanpanjiang River, <named-content xmlns:xlink="http://www.w3.org/1999/xlink" content-type="dwc:verbatimCoordinates" xlink:type="simple"><named-content content-type="geo-json" specific-use="{&#34;type&#34;:&#34;Point&#34;,&#34;coordinates&#34;:[103.160556,24.641111]}" id="NCID0E63CI" xlink:type="simple">24°38'28"N; 103°09'38"E</named-content></named-content>, on submerged decaying wood, 12 June 2018; Hongwei Shen and Xiu He, S–1797 (<abbrev xmlns:xlink="http://www.w3.org/1999/xlink" xlink:title="Kunming Institute of Botany, Academia Sinica herbarium" id="ABBRID0EE4CI" xlink:type="simple">KUN-HKAS</abbrev> 112708), living culture (<abbrev xmlns:xlink="http://www.w3.org/1999/xlink" xlink:title="Dali University Culture Collection" id="ABBRID0EI4CI" xlink:type="simple">DLUCC</abbrev> 1797).</p></tp:treatment-sec><tp:treatment-sec sec-type="notes" id="SECID0EM4CI"><title>Notes.</title><p>Our new isolate clustered with the ex-type strain of <italic><tp:taxon-name><tp:taxon-name-part taxon-name-part-type="genus" reg="Distoseptispora">Distoseptispora</tp:taxon-name-part><tp:taxon-name-part taxon-name-part-type="species" reg="clematidis">clematidis</tp:taxon-name-part></tp:taxon-name></italic> (<named-content xmlns:xlink="http://www.w3.org/1999/xlink" content-type="dwc:institutional_code" xlink:type="simple">MFLU</named-content> 17-1501) (<xref ref-type="bibr" rid="B30">Phukhamsakda et al. 2020</xref>) with 97%<abbrev xmlns:xlink="http://www.w3.org/1999/xlink" xlink:title="Maximum likelihood" id="ABBRID0EL5CI" xlink:type="simple">ML</abbrev>/0.99PP bootstrap support (Figure <xref ref-type="fig" rid="F1">1</xref>). <italic><tp:taxon-name><tp:taxon-name-part taxon-name-part-type="genus" reg="Distoseptispora">Distoseptispora</tp:taxon-name-part><tp:taxon-name-part taxon-name-part-type="species" reg="clematidis">clematidis</tp:taxon-name-part></tp:taxon-name></italic> (<named-content xmlns:xlink="http://www.w3.org/1999/xlink" content-type="dwc:institutional_code" xlink:type="simple">MFLU</named-content> 17-1501) was collected on dead culms of <italic><tp:taxon-name><tp:taxon-name-part taxon-name-part-type="genus" reg="Thysanolaena">Thysanolaena</tp:taxon-name-part><tp:taxon-name-part taxon-name-part-type="species" reg="maxima">maxima</tp:taxon-name-part></tp:taxon-name></italic> (Roxb. ex Hornem.) Honda in Yunnan Province, China. Based on morphological analysis, the size and shape of the conidia and conidiophores of our new isolate are similar to <italic><tp:taxon-name><tp:taxon-name-part taxon-name-part-type="genus" reg="Distoseptispora">D.</tp:taxon-name-part><tp:taxon-name-part taxon-name-part-type="species" reg="clematidis">clematidis</tp:taxon-name-part></tp:taxon-name></italic>. Therefore, we identified our new isolate as <italic><tp:taxon-name><tp:taxon-name-part taxon-name-part-type="genus" reg="Distoseptispora">D.</tp:taxon-name-part><tp:taxon-name-part taxon-name-part-type="species" reg="clematidis">clematidis</tp:taxon-name-part></tp:taxon-name></italic> and it is a new record from freshwater habitats in China.</p></tp:treatment-sec><tp:treatment-sec><!--Section generated to contain objects referenced in tp:taxon-treatment.--><fig id="F1" position="float" orientation="portrait"><object-id xmlns:xlink="http://www.w3.org/1999/xlink" content-type="doi" xlink:type="simple">10.3897/mycokeys.84.71905.figure1</object-id><object-id xmlns:xlink="http://www.w3.org/1999/xlink" content-type="arpha" xlink:type="simple">C2858D9A-6009-52A1-A07E-AFA5CE3900A2</object-id><label>Figure 1.</label><caption><p>Maximum likelihood (<abbrev xmlns:xlink="http://www.w3.org/1999/xlink" xlink:title="Maximum likelihood" id="ABBRID0EJ2AI" xlink:type="simple">ML</abbrev>) tree is based on combined of LSU, ITS, SSU, TEF1-α, and RPB2 sequence data. Bootstrap support values with an <abbrev xmlns:xlink="http://www.w3.org/1999/xlink" xlink:title="Maximum likelihood" id="ABBRID0EN2AI" xlink:type="simple">ML</abbrev> greater than 70% and Bayesian posterior probabilities (PP) greater than 0.97 given above the nodes, shown as “<abbrev xmlns:xlink="http://www.w3.org/1999/xlink" xlink:title="Maximum likelihood" id="ABBRID0ER2AI" xlink:type="simple">ML</abbrev>/PP”. The tree is rooted with <italic><tp:taxon-name><tp:taxon-name-part taxon-name-part-type="genus" reg="Pseudostanjehughesia">Pseudostanjehughesia</tp:taxon-name-part><tp:taxon-name-part taxon-name-part-type="species" reg="aquitropica">aquitropica</tp:taxon-name-part></tp:taxon-name></italic> (<named-content xmlns:xlink="http://www.w3.org/1999/xlink" content-type="dwc:institutional_code" xlink:type="simple">MFLU</named-content>CC 16-0569) and <italic><tp:taxon-name><tp:taxon-name-part taxon-name-part-type="genus" reg="Pseudostanjehughesia">P.</tp:taxon-name-part><tp:taxon-name-part taxon-name-part-type="species" reg="lignicola">lignicola</tp:taxon-name-part></tp:taxon-name></italic> (<named-content xmlns:xlink="http://www.w3.org/1999/xlink" content-type="dwc:institutional_code" xlink:type="simple">MFLU</named-content>CC 15-0352). New species are indicated in red and type strains are in bold.</p></caption><graphic xmlns:xlink="http://www.w3.org/1999/xlink" xlink:href="mycokeys-84-079-g001.jpg" position="float" orientation="portrait" xlink:type="simple" id="oo_607815.jpg"><uri content-type="original_file" xlink:type="simple">https://binary.pensoft.net/fig/607815</uri></graphic></fig></tp:treatment-sec><ref-list><ref id="B30"><mixed-citation xmlns:xlink="http://www.w3.org/1999/xlink" xlink:type="simple"><person-group><name name-style="western"><surname>Phukhamsakda</surname><given-names>C</given-names></name><name name-style="western"><surname>McKenzie</surname><given-names>E</given-names></name><name name-style="western"><surname>Phillips</surname><given-names>AJL</given-names></name><name name-style="western"><surname>Jones</surname><given-names>EBG</given-names></name><name name-style="western"><surname>Bhat</surname><given-names>DJ</given-names></name><name name-style="western"><surname>Marc</surname><given-names>S</given-names></name><name name-style="western"><surname>Bhunjun</surname><given-names>CS</given-names></name><name name-style="western"><surname>Wanasinghe</surname><given-names>DN</given-names></name><name name-style="western"><surname>Thongbai</surname><given-names>B</given-names></name><name name-style="western"><surname>Camporesi</surname><given-names>E</given-names></name><name name-style="western"><surname>Ertz</surname><given-names>D</given-names></name><name name-style="western"><surname>Jayawardena</surname><given-names>RS</given-names></name><name name-style="western"><surname>Perera</surname><given-names>RH</given-names></name><name name-style="western"><surname>Ekanayake</surname><given-names>AH</given-names></name><name name-style="western"><surname>Tibpromma</surname><given-names>S</given-names></name><name name-style="western"><surname>Doilom</surname><given-names>M</given-names></name><name name-style="western"><surname>Xu</surname><given-names>J</given-names></name><name name-style="western"><surname>Hyde</surname><given-names>KD</given-names></name></person-group> (<year>2020</year>) <article-title>Microfungi associated with Clematis (<tp:taxon-name><tp:taxon-name-part taxon-name-part-type="family">Ranunculaceae</tp:taxon-name-part></tp:taxon-name>) with an integrated approach to delimiting species boundaries.</article-title><source>Fungal Diversity</source><volume>102</volume>: <fpage>1</fpage>–<lpage>203</lpage>. <ext-link xlink:type="simple" ext-link-type="doi" xlink:href="10.1007/s13225-020-00448-4">https://doi.org/10.1007/s13225-020-00448-4</ext-link></mixed-citation></ref></ref-list></tp:taxon-treatment>
